# Supplementary material for: Extremely High Phosphate Sorption Capacity in Cu-Pb-Zn Mine Tailings
Source: PLoS One. 2015 Aug 21;10(8):e0135364. doi: 10.1371/journal.pone.0135364 (PMC4546615; doi:10.1371/journal.pone.0135364)
Supplement: S1 Dataset — (XLSX) [file pone.0135364.s001.xlsx]

## Sheet: Fig 1
	original con mg/L	P con left in solution mg/L	P adsorpted mg/g soil	P-sorbed mg/kg
EHM	2000	1923.63	3.81853	3818.53
EHM	2000	1921.84	3.90779	3907.79
EHM	2000	1940.6	2.96979	2969.79
EHM	1600	1539.36	3.03218	3032.18
EHM	1600	1540.36	2.9821	2982.1
EHM	1600	1538.36	3.08217	3082.17
EHM	1200	1142.3	2.88503	2885.03
EHM	1200	1139.06	3.04717	3047.17
EHM	1200	1141.08	2.94584	2945.84
EHM	800	756.743	2.16286	2162.86
EHM	800	762.049	1.89757	1897.57
EHM	800	766.028	1.6986	1698.6
EHM	400	361.127	1.94363	1943.63
EHM	400	367.76	1.61201	1612.01
EHM	400	365.107	1.74466	1744.66
EHM	191.85	171.186	1.03318	1033.18
EHM	191.85	171.017	1.04165	1041.65
EHM	191.85	172.203	0.982331	982.331
EHM	96.04	79.322	0.835898	835.898
EHM	96.04	73.2203	1.14098	1140.98
EHM	96.04	71.0169	1.25115	1251.15
EHM	47.99	36.787	0.560148	560.148
EHM	47.99	39.1746	0.440768	440.768
EHM	47.99	37.7598	0.511512	511.512
EHM	23.8	20.7325	0.153375	153.375
EHM	23.8	20.3744	0.171282	171.282
EHM	23.8	19.8968	0.195158	195.158
TD7	2000	1868.98	6.55122	6551.22
TD7	2000	1840.79	7.96057	7960.57
TD7	2000	1850.07	7.49632	7496.32
TD7	1600	1483.31	5.83456	5834.56
TD7	1600	1429.59	8.52063	8520.63
TD7	1600	1450.81	7.45947	7459.47
TD7	1200	1072.44	6.37804	6378.04
TD7	1200	1061.16	6.94178	6941.78
TD7	1200	1076.42	6.17907	6179.07
TD7	800	652.948	7.35262	7352.62
TD7	800	666.544	6.67281	6672.81
TD7	800	675.166	6.24171	6241.71
TD7	400	293.147	5.34267	5342.67
TD7	400	293.478	5.32609	5326.09
TD7	400	284.193	5.79035	5790.35
TD7	191.85	123.22	3.43148	3431.48
TD7	191.85	126.102	3.28742	3287.42
TD7	191.85	127.288	3.22809	3228.09
TD7	96.04	55.0847	2.04776	2047.76
TD7	96.04	53.3898	2.13251	2132.51
TD7	96.04	55.7627	2.01386	2013.86
TD7	47.99	22.1076	1.29412	1294.12
TD7	47.99	20.7811	1.36044	1360.44
TD7	47.99	22.1076	1.29412	1294.12
TD7	23.8	5.2395	0.928025	928.025
TD7	23.8	5.96905	0.891548	891.548
TD7	23.8	5.4252	0.91874	918.74
TD5	2000	1920.62	3.96905	3969.05
TD5	2000	1918.98	4.05085	4050.85
TD5	2000	1921.7	3.91489	3914.89
TD5	1600	1530.25	3.48756	3487.56
TD5	1600	1522.25	3.88727	3887.27
TD5	1600	1520.78	3.96094	3960.94
TD5	1200	1129.27	3.53629	3536.29
TD5	1200	1137.26	3.13696	3136.96
TD5	1200	1134.78	3.26087	3260.87
TD5	800	759.064	2.04679	2046.79
TD5	800	759.064	2.04679	2046.79
TD5	800	754.753	2.26234	2262.34
TD5	400	350.184	2.49079	2490.79
TD5	400	359.469	2.02653	2026.53
TD5	400	356.817	2.15917	2159.17
TD5	191.85	154.237	1.88064	1880.64
TD5	191.85	153.898	1.89758	1897.58
TD5	191.85	155.424	1.82131	1821.31
TD5	96.04	73.5593	1.12403	1124.03
TD5	96.04	70.339	1.28505	1285.05
TD5	96.04	69.8305	1.31047	1310.47
TD5	47.99	31.6581	0.816597	816.597
TD5	47.99	32.9845	0.750274	750.274
TD5	47.99	34.1341	0.692794	692.794
TD5	23.8	13.8283	0.498585	498.585
TD5	23.8	13.815	0.499248	499.248
TD5	23.8	14.1798	0.48101	481.01
HS	96.04	79.4915	0.827424	827.424
HS	96.04	78.1356	0.89522	895.22
HS	96.04	80.5085	0.776576	776.576
HS	47.99	38.0251	0.498247	498.247
HS	47.99	37.8482	0.50709	507.09
HS	47.99	37.5829	0.520355	520.355
HS	23.8	19.7178	0.204112	204.112
HS	23.8	19.6979	0.205107	205.107
HS	23.8	19.7178	0.204112	204.112

## Sheet: Fig 2
	raw data
	sample	Result Below User Sizes (Sizes in um)																silt >0.002, clay <0.002																								fine sand >0.05 and very fine
	Hs			0	0	0.075892	0.188967	0.337275	0.516454	0.71901	0.941602	1.18256	1.44475	1.73407	2.05927	2.4286	2.84849	30.691	3.32122	3.84576	4.4186	5.03493	5.69008	6.3805	7.10618	7.87137	8.68728	9.57046	10.5443	11.6316	12.8555	14.2268	15.7484	17.4052	19.1733	21.0205	22.92	24.8611	26.8637	28.9866	31.3278	49.3768	34.0122	37.1661	40.8881	45.2095	50.0843	55.373	60.8785
	EHM			0	0	0.079405	0.276527	0.580204	0.967848	1.42039	1.91591	2.43776	2.97672	3.53292	4.11582	4.7402	5.42175	44.1941	6.17174	6.99652	7.89891	8.8799	9.93991	11.0792	12.3002	13.6069	15.0074	16.511	18.1311	19.8776	21.7613	23.7844	25.9474	28.2429	30.6632	33.1968	35.8343	38.5661	41.387	44.2946	47.2885	44.8564	50.3658	53.5159	56.7152	59.9245	63.0896	66.1498	69.0463
	TD5			0	0.006864	0.245355	0.619043	1.10917	1.69125	2.32813	2.99069	3.65426	4.30713	4.95243	5.60746	6.29847	7.05304	40.5697	7.89191	8.82695	9.86205	10.9949	12.2181	13.5201	14.8882	16.309	17.7719	19.2693	20.7984	22.359	23.9548	25.5904	27.2741	29.0169	30.8365	32.7554	34.8052	37.0221	39.4507	42.1376	45.1291	51.5384	48.4616	52.1506	56.1833	60.5072	65.0345	69.6441	74.2013
	TD7			0	0.010892	0.184054	0.544455	1.07787	1.74738	2.51364	3.3326	4.17139	5.01547	5.87434	6.78183	7.78904	8.95566	71.881	10.3364	11.9765	13.9083	16.1499	18.7043	21.5558	24.6774	28.0276	31.5632	35.2359	39.0018	42.8156	46.6335	50.4118	54.1093	57.6953	61.1498	64.47	67.6628	70.7434	73.7279	76.631	79.4612	17.7825	82.2175	84.8867	87.4423	89.848	92.0604	94.0395	95.7474
	data processing
			clay (< 2mm)	silt (2-63 mm)	fine and very fine sand	medium and coarse sand				clay: 0-2um,
	HS		2.84849	30.691	49.3768	11.2908				silt:
	EHM		5.42175	44.1941	44.8564	16.611				fine: 2-6.3um,
	TD5		7.05304	40.5697	51.5384	4.77773				medium: 6.3-20um
	TD7		8.95566	71.881	17.7825	0				coarse: 20-63um
										sand:
										fine: 63-200um
										medium: 200-630um
										coarse: 630-2000um
[truncated: 16 more columns]

## Sheet: Table 1
		Al	As	Ca	Cd	Cu	Fe	Mn	P	Pb	Zn
Sample		mg/kg	mg/kg	mg/kg	mg/kg	mg/kg	mg/kg	mg/kg	mg/kg	mg/kg	mg/kg
EHM	XL1	47991.9	89.5403	10438.8	3.05291	525.228	113030	1460.59	895.269	13.3218	26.6035
EHM	XL2	55575.8	97.354	10502.4	2.30241	312.978	129372	1669.97	991.343	14.3643	25.2345
EHM	XL3	53678.5	98.4071	10022.6	2.04523	311.406	143197	1796.57	1033.07	30.1672	29.4692
TD5	XL4	4963.19	247.193	47908.8	12.369	1321.44	59344.4	1545.32	314.05	1806.88	2859.18
TD5	XL5	5530.08	231.868	48619.8	12.1983	1272.68	62566.5	1667.25	325	1852.07	2805.08
TD5	XL6	4529.94	246.96	49660.4	12.7534	1333.81	58726	1611.61	284.602	1817.94	3024.88
TD7	XL7	18170.6	1025.69	18200.9	30	1798.56	106160	971.108	365.014	3934.7	8517.49
TD7	XL8	17674.3	1013.5	17747.4	28.5347	1646.33	107285	969.046	365.78	3880.89	8282.88
TD7	XL9	19645.1	1015.39	17389.7	31.0857	1688.12	114476	996.199	378.243	3890.48	8712.5
HS	XL10	61061.4	8.84615	3131.08	1.22074	68.4119	51692.8	401.574	94.502	59.4816	96.306
HS	XL11	69082.3	9.51175	6321.36	0.614828	61.1099	54986.3	385.908	100.662	30.0904	56.8978
HS	XL12	68008	7.92185	3124.48	0.44405	65.1604	56510.7	379.146	117.252	23.1261	39.4508

## Sheet: Table 3
Sample	rep	Al_ox	Fe_ox	Mn_ox	Si_ox	Al_DCB	Fe_DCB	Mn_DCB	Si_DCB
		mg/kg tailings	mg/kg tailings	mg/kg tailings	mg/kg tailings	mg/kg	mg/kg	mg/kg	mg/kg
EHM	1	554.223	13912	269.052	642.8	312.48	13112.5	1418.46	749.43
EHM	2	541.173	18399.8	248.104	600.1	238.008	9663.49	1214.45	631.18
EHM	3	585.984	23209.3	305.196	717.8	244.126	11073.3	1210.69	685.3
TD5	1	168.455	15986.2	892.737	325.1	41.0784	14462.9	429.89	424.27
TD5	2	138.775	12926.9	766.494	275.3	44.7227	12816.9	458.124	481.14
TD5	3	160.931	17890.7	1018.92	334.3	32.7767	14374.7	438.218	467.39
TD7	1	634.159	21934.7	878.064	2969	425.735	16804.3	399.441	2723.6
TD7	2	706.747	21835.2	908.219	3359	434.65	16784.6	402.461	2783
TD7	3	669.807	25066.9	993.13	3681	398.253	16163.8	369.119	2717
HS	1	331.011	395.001	175.986	128.76	737.145	15704.3	231.767	539.55
HS	2	342.612	370.224	182.438	117.94	383.471	9958.62	208.031	341.88
HS	3	335.967	445.321	178.364	137.54	712.482	15064.1	255.871	542.74
